# Supplementary material for: RAD51 separation of function mutation disables replication fork maintenance but preserves DSB repair
Source: iScience. 2024 Mar 16;27(4):109524. doi: 10.1016/j.isci.2024.109524 (PMC10993188; doi:10.1016/j.isci.2024.109524)
Supplement: Table S1. Statistics for chromosomal abnormalities (related to Figure 5B) — Table containing actual numbers of chromosomal abnormalities per MPS in tested conditions and related statistics. The sheet “each” lists types of abnormalities separately, while the sheet “all” shows data for all abnormalities combined. Chi-square test with Yates' correction was used to test statistical significance (Fisher’s exact test was used at indicated occasions when Chi-square test was not applicable due to too low expected frequency). [file mmc2.xlsx]

## Sheet: Each
Genotype	AB2.2 Rad51+/WT					AB2.2 Rad51+/K133R					AB2.2 Rad51+/S181P					AB2.2 Rad51+/KR-SP
Treatment	NT	Low HU	High HU	CPT	OLA	NT	Low HU	High HU	CPT	OLA	NT	Low HU	High HU	CPT	OLA	NT	Low HU	High HU	CPT	OLA
no. of MPSs	101	103	100	101	180	123	98	120	105	116	108	106	101	106	191	97	116	119	136	130
no. of Radials	0	1	5	0	2	1	19	28	8	16	3	5	18	1	1	2	37	70	8	33
no. of CTBs	0	0	3	0	0	9	4	22	6	8	6	6	9	0	5	2	6	21	3	3
no. of ISOCBs	3	15	29	16	46	45	58	103	42	56	13	15	32	21	37	66	93	87	85	104
no. of Multipericentrics	0	2	6	5	7	4	6	21	44	52	1	0	7	5	10	89	18	31	42	77
no. of RT	0	0	2	0	0	4	4	12	8	5	53	55	52	47	92	1	7	16	12	3
* Chi-square with Yates' correction (# Fisher's exact test)
each abnormality
Radial							CB							ICB							EPT							RbT
WT	p value		NT	p value			WT	p value		NT	p value			WT	p value		NT	p value			WT	p value		NT	p value			WT	p value		NT	p value
NT vs LHU	0.9883		WT vs KR	0.918			NT vs LHU	>0.9999#		WT vs KR	0.0196	*		NT vs LHU	0.0151	*	WT vs KR	<0.0001	****		NT vs LHU	0.4945		WT vs KR	0.1965			NT vs LHU	>0.9999#		WT vs KR	0.1965
NT vs HHU	0.0772		WT vs SP	0.2793			NT vs HHU	0.2517		WT vs SP	0.0544			NT vs HHU	<0.0001	****	WT vs SP	0.0427	*		NT vs HHU	0.0442	*	WT vs SP	0.9695			NT vs HHU	0.4817		WT vs SP	<0.0001	****
NT vs CPT	>0.9999#		WT vs KR/SP	0.4685			NT vs CPT	>0.9999#		WT vs KR/SP	0.4685			NT vs CPT	0.0089	**	WT vs KR/SP	<0.0001	****		NT vs CPT	0.079		WT vs KR/SP	<0.0001	****		NT vs CPT	>0.9999#		WT vs KR/SP	0.9879
NT vs OLA	0.7515		KR vs SP	0.5373			NT vs OLA	>0.9999#		KR vs SP	0.8095			NT vs OLA	<0.0001	****	KR vs SP	0.0013	**		NT vs OLA	0.117		KR vs SP	0.4631			NT vs OLA	>0.9999#		KR vs SP	<0.0001	****
LHU vs HHU	0.2184		KR vs KR/SP	0.844			LHU vs HHU	0.2447		KR vs KR/SP	0.1668			LHU vs HHU	0.0661		KR vs KR/SP	0.0116	*		LHU vs HHU	0.2857		KR vs KR/SP	<0.0001	****		LHU vs HHU	0.4731		KR vs KR/SP	0.5364
KR	p value		SP vs KR/SP	0.8969			KR	p value		SP vs KR/SP	0.3787			KR	p value		SP vs KR/SP	<0.0001	****		KR	p value		SP vs KR/SP	<0.0001	****		KR	p value		SP vs KR/SP	<0.0001	****
NT vs LHU	<0.0001	****	LHU	p value			NT vs LHU	0.5019		LHU	p value			NT vs LHU	0.059		LHU	p value			NT vs LHU	0.5167		LHU	p value			NT vs LHU	0.9634		LHU	p value
NT vs HHU	<0.0001	****	WT vs KR	0.0002	***		NT vs HHU	0.0381	*	WT vs KR	0.1273			NT vs HHU	0.0001	***	WT vs KR	<0.0001	****		NT vs HHU	0.002	**	WT vs KR	0.2734			NT vs HHU	0.0841		WT vs KR	0.1273
NT vs CPT	0.029	*	WT vs SP	0.2453			NT vs CPT	0.8507		WT vs SP	0.0491	*		NT vs CPT	0.8202		WT vs SP	>0.9999#			NT vs CPT	<0.0001	****	WT vs SP	0.4732			NT vs CPT	0.2723		WT vs SP	<0.0001	****
NT vs OLA	0.0007	***	WT vs KR/SP	<0.0001	****		NT vs OLA	>0.9999#		WT vs KR/SP	0.062			NT vs OLA	0.2956		WT vs KR/SP	<0.0001	****		NT vs OLA	<0.0001	****	WT vs KR/SP	0.0031	**		NT vs OLA	0.941		WT vs KR/SP	0.0381	*
LHU vs HHU	0.6854		KR vs SP	0.0076	**		LHU vs HHU	0.0074	**	KR vs SP	0.8629			LHU vs HHU	0.1009		KR vs SP	<0.0001	****		LHU vs HHU	0.0406	*	KR vs SP	0.0362	*		LHU vs HHU	0.1962		KR vs SP	<0.0001	****
SP	p value		KR vs KR/SP	0.1488			SP	p value		KR vs KR/SP	0.9722			SP	p value		KR vs KR/SP	0.1946			SP	p value		KR vs KR/SP	0.0835			SP	p value		KR vs KR/SP	0.7625
NT vs LHU	0.7188		SP vs KR/SP	<0.0001	****		NT vs LHU	>0.9999#		SP vs KR/SP	0.8851			NT vs LHU	0.8407		SP vs KR/SP	<0.0001	****		NT vs LHU	0.9888		SP vs KR/SP	0.0002	***		NT vs LHU	0.906		SP vs KR/SP	<0.0001	****
NT vs HHU	0.0024	**	HHU	p value			NT vs HHU	0.5443		HHU	p value			NT vs HHU	0.009	**	HHU	p value			NT vs HHU	0.0696		HHU	p value			NT vs HHU	0.9356		HHU	p value
NT vs CPT	0.64		WT vs KR	0.0019	**		NT vs CPT	0.0476	*	WT vs KR	0.0027	**		NT vs CPT	0.2539		WT vs KR	<0.0001	****		NT vs CPT	0.2227		WT vs KR	0.0361	*		NT vs CPT	0.7664		WT vs KR	0.0452	*
NT vs OLA	0.2797		WT vs SP	0.0198	*		NT vs OLA	0.3543		WT vs SP	0.1709			NT vs OLA	0.2182		WT vs SP	0.8758			NT vs OLA	0.1279		WT vs SP	0.9723			NT vs OLA	0.9868		WT vs SP	<0.0001	****
LHU vs HHU	0.0138	*	WT vs KR/SP	<0.0001	****		LHU vs HHU	0.568		WT vs KR/SP	0.0037	**		LHU vs HHU	0.0258	*	WT vs KR/SP	0.0003	***		LHU vs HHU	0.0226	*	WT vs KR/SP	0.0015	**		LHU vs HHU	>0.9999#		WT vs KR/SP	0.0094	**
KR/SP	p value		KR vs SP	0.5139			KR/SP	p value		KR vs SP	0.119			KR/SP	p value		KR vs SP	<0.0001	****		KR/SP	p value		KR vs SP	0.0601			KR/SP	p value		KR vs SP	<0.0001	****
NT vs LHU	<0.0001	****	KR vs KR/SP	0.0004	***		NT vs LHU	0.4326		KR vs KR/SP	0.9597			NT vs LHU	0.5032		KR vs KR/SP	0.4674			NT vs LHU	<0.0001	****	KR vs KR/SP	0.2578			NT vs LHU	0.1377		KR vs KR/SP	0.5917
NT vs HHU	<0.0001	****	SP vs KR/SP	<0.0001	****		NT vs HHU	0.0018	**	SP vs KR/SP	0.1469			NT vs HHU	0.8174		SP vs KR/SP	0.0009	***		NT vs HHU	<0.0001	****	SP vs KR/SP	0.0028	**		NT vs HHU	0.0039	**	SP vs KR/SP	<0.0001	****
NT vs CPT	0.3009		CPT	p value			NT vs CPT	>0.9999#		CPT	p value			NT vs CPT	0.7667		CPT	p value			NT vs CPT	<0.0001	****	CPT	p value			NT vs CPT	0.0322	*	CPT	p value
NT vs OLA	<0.0001	****	WT vs KR	0.0181	*		NT vs OLA	>0.9999#		WT vs KR	0.0505			NT vs OLA	0.4965		WT vs KR	0.0059	**		NT vs OLA	0.0421	*	WT vs KR	<0.0001	****		NT vs OLA	0.8407		WT vs KR	0.0181	*
LHU vs HHU	0.015	*	WT vs SP	0.9769			LHU vs HHU	0.0134	*	WT vs SP	>0.9999#			LHU vs HHU	0.7141		WT vs SP	0.6573			LHU vs HHU	0.1461		WT vs SP	>0.9999#			LHU vs HHU	0.1296		WT vs SP	<0.0001	****
			WT vs KR/SP	0.041	*					WT vs KR/SP	0.3695						WT vs KR/SP	<0.0001	****					WT vs KR/SP	<0.0001	****					WT vs KR/SP	0.0085	**
			KR vs SP	0.0501						KR vs SP	0.0441	*					KR vs SP	0.0266	*					KR vs SP	<0.0001	****					KR vs SP	<0.0001	****
			KR vs KR/SP	0.8089						KR vs KR/SP	0.3041						KR vs KR/SP	0.0654						KR vs KR/SP	0.2766						KR vs KR/SP	0.9405
			SP vs KR/SP	0.1087						SP vs KR/SP	0.3495						SP vs KR/SP	<0.0001	****					SP vs KR/SP	<0.0001	****					SP vs KR/SP	<0.0001	****
			OLA	p value						OLA	p value						OLA	p value						OLA	p value						OLA	p value
			WT vs KR	<0.0001	****					WT vs KR	0.002	**					WT vs KR	0.0081	**					WT vs KR	<0.0001	****					WT vs KR	0.022	*
			WT vs SP	0.9629						WT vs SP	0.0879						WT vs SP	0.3097						WT vs SP	0.7307						WT vs SP	<0.0001	****
			WT vs KR/SP	<0.0001	****					WT vs KR/SP	0.1505						WT vs KR/SP	<0.0001	****					WT vs KR/SP	<0.0001	****					WT vs KR/SP	0.1505
			KR vs SP	<0.0001	****					KR vs SP	0.1524						KR vs SP	0.0002	***					KR vs SP	<0.0001	****					KR vs SP	<0.0001	****
			KR vs KR/SP	0.0878						KR vs KR/SP	0.1763						KR vs KR/SP	0.0204	*					KR vs KR/SP	0.2473						KR vs KR/SP	0.6202
			SP vs KR/SP	<0.0001	****					SP vs KR/SP	>0.9999#						SP vs KR/SP	<0.0001	****					SP vs KR/SP	<0.0001	****					SP vs KR/SP	<0.0001	****

## Sheet: All
Genotype	AB2.2 Rad51+/WT					AB2.2 Rad51+/K133R					AB2.2 Rad51+/S181P					AB2.2 Rad51+/KR-SP
Treatment	NT	Low HU	High HU	CPT	OLA	NT	Low HU	High HU	CPT	OLA	NT	Low HU	High HU	CPT	OLA	NT	Low HU	High HU	CPT	OLA
no. of MPSs	101	103	100	101	180	123	98	120	105	116	108	106	101	106	191	97	116	119	136	130
no. of Abs	3	18	45	21	55	63	91	186	108	137	76	81	118	74	145	160	161	225	150	220
Genotype	AB2.2 Rad51+/WT					AB2.2 Rad51+/K133R					AB2.2 Rad51+/S181P					AB2.2 Rad51+/KR-SP
Treatment	NT	Low HU	High HU	CPT	OLA	NT	Low HU	High HU	CPT	OLA	NT	Low HU	High HU	CPT	OLA	NT	Low HU	High HU	CPT	OLA
# of Abs/MPS	0.029703	0.174757	0.45	0.207921	0.305556	0.512195	0.928571	1.55	1.02857	1.18103	0.703704	0.764151	1.16832	0.698113	0.759162	1.64948	1.38793	1.89076	1.10294	1.69231
fold (Mutant/WT)						17.2439					23.6914					55.5326
stats (vs WT)						<0.0001					<0.0001					<0.0001
* Chi-square with Yates' correction (# Fisher's exact test)										* Chi-square with Yates' correction
all abnormalities											NT vs All
NT			High HU			OLA				WT	<0.0001	****
WT vs KR	<0.0001	****	WT vs KR	<0.0001	****	WT vs KR	<0.0001	****		KR	<0.0001	****
WT vs SP	<0.0001	****	WT vs SP	<0.0001	****	WT vs SP	<0.0001	****		SP	0.3559
WT vs KR-SP	<0.0001	****	WT vs KR-SP	<0.0001	****	WT vs KR-SP	<0.0001	****		KR/SP	0.5744
KR vs SP	0.1711		KR vs SP	0.1362		KR vs SP	0.0104	*
KR vs KR-SP	<0.0001	****	KR vs KR-SP	0.2549		KR vs KR-SP	0.0391	*
SP vs KR-SP	<0.0001	****	SP vs KR-SP	0.0082	**	SP vs KR-SP	<0.0001	****
Low HU			CPT
WT vs KR	<0.0001	****	WT vs KR	<0.0001	****
WT vs SP	<0.0001	****	WT vs SP	<0.0001	****
WT vs KR-SP	<0.0001	****	WT vs KR-SP	<0.0001	****
KR vs SP	0.4026		KR vs SP	0.0721
KR vs KR-SP	0.0427	*	KR vs KR-SP	0.7681
SP vs KR-SP	0.0024	**	SP vs KR-SP	0.022	*
WT			SP
NT vs Low HU	0.0043	**	NT vs Low HU	0.7742
NT vs High HU	<0.0001	****	NT vs High HU	0.0157	*
NT vs CPT	0.0011	**	NT vs CPT	>0.9999#
NT vs OLA	<0.0001	****	NT vs OLA	0.7525
KR			KR-SP
NT vs Low HU	0.0068	**	NT vs Low HU	0.3754
NT vs High HU	<0.0001	****	NT vs High HU	0.4775
NT vs CPT	0.001	**	NT vs CPT	0.0265	*
NT vs OLA	<0.0001	****	NT vs OLA	0.9473
